# Supplementary material for: Green Extraction of Antioxidant Flavonoids from Pigeon Pea (Cajanus cajan (L.) Millsp.) Seeds and Its Antioxidant Potentials Using Ultrasound-Assisted Methodology
Source: Molecules. 2021 Dec 13;26(24):7557. doi: 10.3390/molecules26247557 (PMC8703396; doi:10.3390/molecules26247557)
Supplement: Supplementary file 1 [file molecules-26-07557-s001.zip]

Archive with 1 entries (1 files):
- molecules-1481511-supplementary.pdf
